# Supplementary material for: Loss-of-function of MIR172b and prime editing of SNB reveal a regulatory module underlying cleistogamy in rice
Source: Plant Physiol. 2026 Jun 25;201(3):kiag435. doi: 10.1093/plphys/kiag435 (PMC13360268; doi:10.1093/plphys/kiag435)
Supplement: kiag435_Supplementary_Data [file kiag435_supplementary_data.zip]

Archive with 2 entries (2 files):
- Supplementary-Figures_submitted.docx
- Supplementary-Tables_submitted.docx
